# Supplementary material for: Nutrient Composition and Flavor Profile of Crucian Carp Soup Utilizing Fish Residues through Comminution and Pressure-Conduction Treatment
Source: Foods. 2024 Mar 5;13(5):800. doi: 10.3390/foods13050800 (PMC10930992; doi:10.3390/foods13050800)
Supplement: Supplementary file 1 [file foods-13-00800-s001.zip]

Archive with 1 entries (1 files):
- foods-2867160-supplementary.pdf
